# Supplementary material for: Developing the INCLUDE Ethnicity Framework—a tool to help trialists design trials that better reflect the communities they serve
Source: Trials. 2021 May 10;22:337. doi: 10.1186/s13063-021-05276-8 (PMC8108025; doi:10.1186/s13063-021-05276-8)
Supplement: Supplementary file 9 — Additional file 9. [file 13063_2021_5276_MOESM9_ESM.zip]

Archive with 2 entries (2 files):
- renamed_02f4fR1.pdf
- renamedR1_70428.pdf
